# Supplementary material for: Lymphocyte-to-Monocyte Ratio and Clinical Outcomes in Cholangiocarcinoma: A Systematic Review and Meta-Analysis
Source: Diagnostics (Basel). 2022 Nov 1;12(11):2655. doi: 10.3390/diagnostics12112655 (PMC9689307; doi:10.3390/diagnostics12112655)
Supplement: Supplementary file 1 [file diagnostics-12-02655-s001.zip]

Archive with 1 entries (1 files):
- diagnostics-1932344-supplementary.pdf
